# Supplementary material for: The Protective Effects of Mcl-1 on Mitochondrial Damage and Oxidative Stress in Imiquimod-Induced Cancer Cell Death
Source: Cancers (Basel). 2024 Sep 2;16(17):3060. doi: 10.3390/cancers16173060 (PMC11394135; doi:10.3390/cancers16173060)
Supplement: Supplementary file 1 [file cancers-16-03060-s001.zip]

Archive with 1 entries (1 files):
- cancers-3171665-supplementary.pdf
